# Supplementary material for: Ongoing removals of invasive lionfish in Honduras and their effect on native Caribbean prey fishes
Source: PeerJ. 2017 Oct 18;5:e3818. doi: 10.7717/peerj.3818 (PMC5650727; doi:10.7717/peerj.3818)
Supplement: Supplemental Information 1 [file peerj-05-3818-s001.xlsx]

## Sheet: Hard coral cover
Culling	Site	Transect	Category	Percentage cover
Yes	Divemaster's choice	1	Hard Coral	24
Yes	Divemaster's choice	2	Hard Coral	28
Yes	Divemaster's choice	3	Hard Coral	24
Yes	Fish Den	1	Hard Coral	26
Yes	Fish Den	2	Hard Coral	25
Yes	Fish Den	3	Hard Coral	20
Yes	Dixies	1	Hard Coral	22
Yes	Dixies	2	Hard Coral	22
Yes	Dixies	3	Hard Coral	21
No	Spooky Channel	1	Hard Coral	28
No	Spooky Channel	2	Hard Coral	22
No	Spooky Channel	3	Hard Coral	19
No	Barrys Reef	1	Hard Coral	21
No	Barrys Reef	2	Hard Coral	21
No	Barrys Reef	3	Hard Coral	20
No	Lynns Arena	1	Hard Coral	20
No	Lynns Arena	2	Hard Coral	21
No	Lynns Arena	3	Hard Coral	17

## Sheet: Topographic complexity 
Culling	Site	Transect	Point	Substrate Height (cm)
Yes	Divemaster's choice	1	1	60
Yes	Divemaster's choice	1	2	45
Yes	Divemaster's choice	1	3	30
Yes	Divemaster's choice	1	4	45
Yes	Divemaster's choice	1	5	20
Yes	Divemaster's choice	1	6	25
Yes	Divemaster's choice	1	7	80
Yes	Divemaster's choice	1	8	30
Yes	Divemaster's choice	1	9	40
Yes	Divemaster's choice	1	10	50
Yes	Divemaster's choice	1	11	35
Yes	Divemaster's choice	2	1	55
Yes	Divemaster's choice	2	2	45
Yes	Divemaster's choice	2	3	60
Yes	Divemaster's choice	2	4	50
Yes	Divemaster's choice	2	5	60
Yes	Divemaster's choice	2	6	80
Yes	Divemaster's choice	2	7	40
Yes	Divemaster's choice	2	8	50
Yes	Divemaster's choice	2	9	40
Yes	Divemaster's choice	2	10	25
Yes	Divemaster's choice	2	11	30
Yes	Divemaster's choice	3	1	35
Yes	Divemaster's choice	3	2	30
Yes	Divemaster's choice	3	3	40
Yes	Divemaster's choice	3	4	45
Yes	Divemaster's choice	3	5	30
Yes	Divemaster's choice	3	6	50
Yes	Divemaster's choice	3	7	40
Yes	Divemaster's choice	3	8	50
Yes	Divemaster's choice	3	9	40
Yes	Divemaster's choice	3	10	50
Yes	Divemaster's choice	3	11	30
Yes	Fish Den	1	1	70
Yes	Fish Den	1	2	50
Yes	Fish Den	1	3	80
Yes	Fish Den	1	4	50
Yes	Fish Den	1	5	45
Yes	Fish Den	1	6	45
Yes	Fish Den	1	7	90
Yes	Fish Den	1	8	40
Yes	Fish Den	1	9	40
Yes	Fish Den	1	10	30
Yes	Fish Den	1	11	45
Yes	Fish Den	2	1	50
Yes	Fish Den	2	2	30
Yes	Fish Den	2	3	30
Yes	Fish Den	2	4	40
Yes	Fish Den	2	5	40
Yes	Fish Den	2	6	20
Yes	Fish Den	2	7	60
Yes	Fish Den	2	8	65
Yes	Fish Den	2	9	50
Yes	Fish Den	2	10	50
Yes	Fish Den	2	11	30
Yes	Fish Den	3	1	40
Yes	Fish Den	3	2	35
Yes	Fish Den	3	3	40
Yes	Fish Den	3	4	30
Yes	Fish Den	3	5	35
Yes	Fish Den	3	6	55
Yes	Fish Den	3	7	60
Yes	Fish Den	3	8	60
Yes	Fish Den	3	9	40
Yes	Fish Den	3	10	50
Yes	Fish Den	3	11	40
Yes	Dixies	1	1	60
Yes	Dixies	1	2	80
Yes	Dixies	1	3	50
Yes	Dixies	1	4	30
Yes	Dixies	1	5	60
Yes	Dixies	1	6	50
Yes	Dixies	1	7	50
Yes	Dixies	1	8	40
Yes	Dixies	1	9	40
Yes	Dixies	1	10	30
Yes	Dixies	1	11	65
Yes	Dixies	2	1	50
Yes	Dixies	2	2	25
Yes	Dixies	2	3	40
Yes	Dixies	2	4	35
Yes	Dixies	2	5	70
Yes	Dixies	2	6	50
Yes	Dixies	2	7	25
Yes	Dixies	2	8	50
Yes	Dixies	2	9	100
Yes	Dixies	2	10	30
Yes	Dixies	2	11	40
Yes	Dixies	3	1	60
Yes	Dixies	3	2	45
Yes	Dixies	3	3	40
Yes	Dixies	3	4	70
Yes	Dixies	3	5	40
Yes	Dixies	3	6	50
Yes	Dixies	3	7	35
Yes	Dixies	3	8	45
Yes	Dixies	3	9	40
Yes	Dixies	3	10	90
Yes	Dixies	3	11	50
No	Spooky Channel	1	1	60
No	Spooky Channel	1	2	50
No	Spooky Channel	1	3	50
No	Spooky Channel	1	4	80
No	Spooky Channel	1	5	70
No	Spooky Channel	1	6	30
No	Spooky Channel	1	7	100
No	Spooky Channel	1	8	60
No	Spooky Channel	1	9	50
No	Spooky Channel	1	10	45
No	Spooky Channel	1	11	40
No	Spooky Channel	2	1	70
No	Spooky Channel	2	2	30
No	Spooky Channel	2	3	35
No	Spooky Channel	2	4	60
No	Spooky Channel	2	5	40
No	Spooky Channel	2	6	40
No	Spooky Channel	2	7	40
No	Spooky Channel	2	8	60
No	Spooky Channel	2	9	60
No	Spooky Channel	2	10	50
No	Spooky Channel	2	11	40
No	Spooky Channel	3	1	80
No	Spooky Channel	3	2	55
No	Spooky Channel	3	3	50
No	Spooky Channel	3	4	55
No	Spooky Channel	3	5	100
No	Spooky Channel	3	6	40
No	Spooky Channel	3	7	50
No	Spooky Channel	3	8	50
No	Spooky Channel	3	9	60
No	Spooky Channel	3	10	35
No	Spooky Channel	3	11	50
No	Barry's Reef	1	1	50
No	Barry's Reef	1	2	45
No	Barry's Reef	1	3	35
No	Barry's Reef	1	4	50
No	Barry's Reef	1	5	40
No	Barry's Reef	1	6	20
No	Barry's Reef	1	7	25
No	Barry's Reef	1	8	60
No	Barry's Reef	1	9	40
No	Barry's Reef	1	10	30
No	Barry's Reef	1	11	45
No	Barry's Reef	2	1	50
No	Barry's Reef	2	2	50
No	Barry's Reef	2	3	40
No	Barry's Reef	2	4	35
No	Barry's Reef	2	5	40
No	Barry's Reef	2	6	70
No	Barry's Reef	2	7	50
No	Barry's Reef	2	8	80
No	Barry's Reef	2	9	30
No	Barry's Reef	2	10	50
No	Barry's Reef	2	11	50
No	Barry's Reef	3	1	50
No	Barry's Reef	3	2	50
No	Barry's Reef	3	3	40
No	Barry's Reef	3	4	60
No	Barry's Reef	3	5	50
No	Barry's Reef	3	6	60
No	Barry's Reef	3	7	50
No	Barry's Reef	3	8	40
No	Barry's Reef	3	9	50
No	Barry's Reef	3	10	30
No	Barry's Reef	3	11	40
No	Lynn's Arena	1	1	30
No	Lynn's Arena	1	2	70
No	Lynn's Arena	1	3	60
No	Lynn's Arena	1	4	25
No	Lynn's Arena	1	5	10
No	Lynn's Arena	1	6	25
No	Lynn's Arena	1	7	50
No	Lynn's Arena	1	8	20
No	Lynn's Arena	1	9	15
No	Lynn's Arena	1	10	40
No	Lynn's Arena	1	11	35
No	Lynn's Arena	2	1	30
No	Lynn's Arena	2	2	65
No	Lynn's Arena	2	3	50
No	Lynn's Arena	2	4	30
No	Lynn's Arena	2	5	40
No	Lynn's Arena	2	6	15
No	Lynn's Arena	2	7	25
No	Lynn's Arena	2	8	40
No	Lynn's Arena	2	9	40
No	Lynn's Arena	2	10	40
No	Lynn's Arena	2	11	30
No	Lynn's Arena	3	1	45
No	Lynn's Arena	3	2	70
No	Lynn's Arena	3	3	40
No	Lynn's Arena	3	4	60
No	Lynn's Arena	3	5	25
No	Lynn's Arena	3	6	30
No	Lynn's Arena	3	7	50
No	Lynn's Arena	3	8	30
No	Lynn's Arena	3	9	40
No	Lynn's Arena	3	10	20
No	Lynn's Arena	3	11	35

## Sheet: Lionfish and native predator
Culling	Site	Transect	Family	Species	Scientific name	Number	Size
Yes	Dixies	1	Pteroinae	Lionfish	Pterois volitans	1	30
Yes	Dixies	2	Lutjanidae	Mutton Snapper	Lutjanus analis	1	40
Yes	Dixies	2	Lutjanidae	Mutton Snapper	Lutjanus analis	1	60
Yes	Dixies	2	Serranidae	Tiger Grouper	Mycteroperca tigris	1	60
Yes	Dixies	3	Lutjanidae	Mutton Snapper	Lutjanus analis	1	40
Yes	Dixies	3	Serranidae	Yellowfin Grouper	Mycteroperca venenosa	1	80
Yes	Divemaster	1	Lutjanidae	Mutton Snapper	Lutjanus analis	1	60
Yes	Divemaster	2	Pteroinae	Lionfish	Pterois volitans	1	20
Yes	Divemaster	2	Lutjanidae	Mutton Snapper	Lutjanus analis	1	50
Yes	Divemaster	2	Lutjanidae	Yellowtail Snapper	Ocyurus chrysurus	1	30
Yes	Divemaster	3	Lutjanidae	Mutton Snapper	Lutjanus analis	1	40
Yes	Fish Den	2	Lutjanidae	Mutton Snapper	Lutjanus analis	1	50
Yes	Fish Den	2	Lutjanidae	Schoolmaster	Lutjanus apodus	2	40
Yes	Fish Den	2	Serranidae	Tiger Grouper	Mycteroperca tigris	1	50
Yes	Fish Den	3	Lutjanidae	Yellowtail Snapper	Ocyurus chrysurus	1	40
Yes	Fish Den	3	Lutjanidae	Schoolmaster	Lutjanus apodus	1	30
Yes	Fish Den	3	Lutjanidae	Schoolmaster	Lutjanus apodus	1	40
Yes	Fish Den	3	Serranidae	Tiger Grouper	Mycteroperca tigris	1	50
No	Spooky Channel	1	Pteroinae	Lionfish	Pterois volitans	1	40
No	Spooky Channel	1	Pteroinae	Lionfish	Pterois volitans	2	35
No	Spooky Channel	1	Lutjanidae	Yellowtail Snapper	Ocyurus chrysurus	1	30
No	Spooky Channel	2	Pteroinae	Lionfish	Pterois volitans	1	25
No	Spooky Channel	2	Pteroinae	Lionfish	Pterois volitans	1	35
No	Spooky Channel	2	Pteroinae	Lionfish	Pterois volitans	1	30
No	Spooky Channel	2	Lutjanidae	Yellowtail Snapper	Ocyurus chrysurus	1	30
No	Spooky Channel	2	Serranidae	Black Grouper	Mycteroperca bonaci	1	70
No	Spooky Channel	3	Pteroinae	Lionfish	Pterois volitans	2	30
No	Spooky Channel	3	Pteroinae	Lionfish	Pterois volitans	1	25
No	Spooky Channel	3	Pteroinae	Lionfish	Pterois volitans	1	35
No	Spooky Channel	3	Lutjanidae	Yellowtail Snapper	Ocyurus chrysurus	1	30
No	Barrys Reef	1	Pteroinae	Lionfish	Pterois volitans	1	30
No	Barrys Reef	1	Pteroinae	Lionfish	Pterois volitans	1	40
No	Barrys Reef	1	Serranidae	Tiger Grouper	Mycteroperca tigris	1	40
No	Barrys Reef	1	Serranidae	Tiger Grouper	Mycteroperca tigris	1	80
No	Barrys Reef	1	Serranidae	Black Grouper	Mycteroperca bonaci	1	20
No	Barrys Reef	1	Serranidae	Yellowmouth Grouper	Mycteroperca interstitialis	1	50
No	Barrys Reef	2	Pteroinae	Lionfish	Pterois volitans	1	30
No	Barrys Reef	2	Pteroinae	Lionfish	Pterois volitans	1	35
No	Barrys Reef	2	Lutjanidae	Mutton Snapper	Lutjanus analis	2	60
No	Barrys Reef	2	Serranidae	Tiger Grouper	Mycteroperca tigris	1	70
No	Barrys Reef	2	Serranidae	Black Grouper	Mycteroperca bonaci	1	70
No	Barrys Reef	2	Serranidae	Black Grouper	Mycteroperca bonaci	1	90
No	Barrys Reef	3	Pteroinae	Lionfish	Pterois volitans	2	35
No	Barrys Reef	3	Lutjanidae	Schoolmaster	Lutjanus apodus	1	30
No	Barrys Reef	3	Lutjanidae	Schoolmaster	Lutjanus apodus	2	40
No	Lynns Arena	1	Pteroinae	Lionfish	Pterois volitans	1	35
No	Lynns Arena	1	Pteroinae	Lionfish	Pterois volitans	1	40
No	Lynns Arena	1	Lutjanidae	Schoolmaster	Lutjanus apodus	1	40
No	Lynns Arena	1	Lutjanidae	Schoolmaster	Lutjanus apodus	1	35
No	Lynns Arena	1	Serranidae	Tiger Grouper	Mycteroperca tigris	1	60
No	Lynns Arena	1	Serranidae	Black Grouper	Mycteroperca bonaci	1	60
No	Lynns Arena	1	Serranidae	Black Grouper	Mycteroperca bonaci	1	50
No	Lynns Arena	1	Serranidae	Yellowfin Grouper	Mycteroperca venenosa	1	80
No	Lynns Arena	2	Pteroinae	Lionfish	Pterois volitans	1	30
No	Lynns Arena	2	Pteroinae	Lionfish	Pterois volitans	1	35
No	Lynns Arena	2	Serranidae	Black Grouper	Mycteroperca bonaci	1	60
No	Lynns Arena	3	Pteroinae	Lionfish	Pterois volitans	1	30
No	Lynns Arena	3	Lutjanidae	Schoolmaster	Lutjanus apodus	1	30
No	Lynns Arena	3	Serranidae	Black Grouper	Mycteroperca bonaci	1	60

## Sheet: Native prey fish 
Culling	Site	Transect	Family	Species	Scientific name	Number	Size
Yes	Dixies	1	Pomacentride (Damselfish)	Cocoa Damselfish	Stegastes variabilis	1	10
Yes	Dixies	1	Pomacentride (Damselfish)	Bicolor Damselfish	Stegastes partitus	4	10
Yes	Dixies	1	Pomacentride (Damselfish)	Sunshine fish	Chromis insolata	6	10
Yes	Dixies	1	Pomacentride (Damselfish)	Sunshine fish	Chromis insolata	20	5
Yes	Dixies	1	Pomacentride (Damselfish)	Blue Chromis	Chromis cyanea	24	10
Yes	Dixies	1	Labriidae (Wrasses)	Yellowhead wrasse	Halichoeres garnoti	4	15
Yes	Dixies	1	Grammatide (Basslets)	Fairy Basslet	Gramma loreto	8	5
Yes	Dixies	1	Chaetodontidae (Butterflyfish)	Foureye Butterflyfish	Chaetodon capistratus	2	10
Yes	Dixies	1	Tetraodontidae	Pufferfish	Canthigaster rostrata	2	10
Yes	Dixies	1	Hypoplectrus	Barred Hamlet	Hypoplectrus puella	1	10
Yes	Dixies	1	Scaridae	Princess Parrotfish	Scarus taeniopterus	2	10
Yes	Dixies	1	Scaridae	Princess Parrotfish	Scarus taeniopterus	1	15
Yes	Dixies	1	Scaridae	Striped Parrotfish	Scarus iserti	3	15
Yes	Dixies	2	Pomacentride (Damselfish)	Threespot Damselfish	Stegastes planifrons	2	10
Yes	Dixies	2	Pomacentride (Damselfish)	Cocoa Damselfish	Stegastes variabilis	1	10
Yes	Dixies	2	Pomacentride (Damselfish)	Bicolor Damselfish	Stegastes partitus	4	10
Yes	Dixies	2	Pomacentride (Damselfish)	Sunshine fish	Chromis insolata	4	10
Yes	Dixies	2	Pomacentride (Damselfish)	Sunshine fish	Chromis insolata	10	5
Yes	Dixies	2	Pomacentride (Damselfish)	Blue Chromis	Chromis cyanea	9	10
Yes	Dixies	2	Pomacentride (Damselfish)	Blue Chromis	Chromis cyanea	10	5
Yes	Dixies	2	Labriidae (Wrasses)	Yellowhead wrasse	Halichoeres garnoti	2	10
Yes	Dixies	2	Labriidae (Wrasses)	Yellowhead wrasse	Halichoeres garnoti	2	15
Yes	Dixies	2	Labriidae (Wrasses)	Bluehead wrasse	Thalassoma bifasciatum	2	10
Yes	Dixies	2	Grammatide (Basslets)	Fairy Basslet	Gramma loreto	39	5
Yes	Dixies	2	Tetraodontidae	Pufferfish	Canthigaster rostrata	2	10
Yes	Dixies	2	Acanthuridae	Blue Tang	Acanthurus coeruleus	1	15
Yes	Dixies	2	Scaridae	Princess Parrotfish	Scarus taeniopterus	1	10
Yes	Dixies	2	Scaridae	Striped Parrotfish	Scarus iserti	3	10
Yes	Dixies	2	Scaridae	Striped Parrotfish	Scarus iserti	3	15
Yes	Dixies	2	Carangidae	Bar jack	Caranx ruber	1	15
Yes	Dixies	3	Pomacentride (Damselfish)	Threespot Damselfish	Stegastes planifrons	2	10
Yes	Dixies	3	Pomacentride (Damselfish)	Threespot Damselfish	Stegastes planifrons	1	15
Yes	Dixies	3	Pomacentride (Damselfish)	Bicolor Damselfish	Stegastes partitus	10	10
Yes	Dixies	3	Pomacentride (Damselfish)	Sunshine fish	Chromis insolata	15	10
Yes	Dixies	3	Pomacentride (Damselfish)	Blue Chromis	Chromis cyanea	15	10
Yes	Dixies	3	Pomacentride (Damselfish)	Blue Chromis	Chromis cyanea	11	5
Yes	Dixies	3	Labriidae (Wrasses)	Yellowhead wrasse	Halichoeres garnoti	2	10
Yes	Dixies	3	Labriidae (Wrasses)	Yellowhead wrasse	Halichoeres garnoti	1	15
Yes	Dixies	3	Grammatide (Basslets)	Fairy Basslet	Gramma loreto	35	5
Yes	Dixies	3	Chaetodontidae (Butterflyfish)	Foureye Butterflyfish	Chaetodon capistratus	1	10
Yes	Dixies	3	Chaetodontidae (Butterflyfish)	Spotfin Butterflyfish	Chaetodon ocellatus	1	10
Yes	Dixies	3	Tetraodontidae	Pufferfish	Canthigaster rostrata	8	10
Yes	Dixies	3	Hypoplectrus	Barred Hamlet	Hypoplectrus puella	1	10
Yes	Dixies	3	Scaridae	Striped Parrotfish	Scarus iserti	3	10
Yes	Dixies	3	Scaridae	Striped Parrotfish	Scarus iserti	2	15
Yes	Divemaster	1	Pomacentride (Damselfish)	Threespot Damselfish	Stegastes planifrons	1	10
Yes	Divemaster	1	Pomacentride (Damselfish)	Bicolor Damselfish	Stegastes partitus	9	10
Yes	Divemaster	1	Pomacentride (Damselfish)	Yellowtail Damselfish	Microspathodon chrysurus	1	15
Yes	Divemaster	1	Pomacentride (Damselfish)	Sergeant Major	Abudefduf saxatilis	1	15
Yes	Divemaster	1	Pomacentride (Damselfish)	Sunshine fish	Chromis insolata	3	10
Yes	Divemaster	1	Pomacentride (Damselfish)	Sunshine fish	Chromis insolata	1	5
Yes	Divemaster	1	Pomacentride (Damselfish)	Blue Chromis	Chromis cyanea	7	10
Yes	Divemaster	1	Pomacentride (Damselfish)	Blue Chromis	Chromis cyanea	15	5
Yes	Divemaster	1	Labriidae (Wrasses)	Creole wrasse	Clepticus parrae	11	15
Yes	Divemaster	1	Grammatide (Basslets)	Fairy Basslet	Gramma loreto	23	5
Yes	Divemaster	1	Chaetodontidae (Butterflyfish)	Banded Butterflyfish	Chaetodon striatus	1	10
Yes	Divemaster	1	Tetraodontidae	Pufferfish	Canthigaster rostrata	6	10
Yes	Divemaster	1	Scaridae	Princess Parrotfish	Scarus taeniopterus	1	15
Yes	Divemaster	2	Pomacentride (Damselfish)	Threespot Damselfish	Stegastes planifrons	1	10
Yes	Divemaster	2	Pomacentride (Damselfish)	Bicolor Damselfish	Stegastes partitus	8	10
Yes	Divemaster	2	Pomacentride (Damselfish)	Sunshine fish	Chromis insolata	5	10
Yes	Divemaster	2	Pomacentride (Damselfish)	Blue Chromis	Chromis cyanea	15	10
Yes	Divemaster	2	Pomacentride (Damselfish)	Blue Chromis	Chromis cyanea	20	5
Yes	Divemaster	2	Labriidae (Wrasses)	Yellowhead wrasse	Halichoeres garnoti	1	10
Yes	Divemaster	2	Grammatide (Basslets)	Fairy Basslet	Gramma loreto	12	5
Yes	Divemaster	2	Chaetodontidae (Butterflyfish)	Banded Butterflyfish	Chaetodon striatus	1	10
Yes	Divemaster	2	Tetraodontidae	Pufferfish	Canthigaster rostrata	4	10
Yes	Divemaster	2	Scaridae	Striped Parrotfish	Scarus iserti	1	10
Yes	Divemaster	3	Pomacentride (Damselfish)	Threespot Damselfish	Stegastes planifrons	2	10
Yes	Divemaster	3	Pomacentride (Damselfish)	Bicolor Damselfish	Stegastes partitus	9	10
Yes	Divemaster	3	Pomacentride (Damselfish)	Yellowtail Damselfish	Microspathodon chrysurus	2	15
Yes	Divemaster	3	Pomacentride (Damselfish)	Sergeant Major	Abudefduf saxatilis	1	15
Yes	Divemaster	3	Pomacentride (Damselfish)	Sunshine fish	Chromis insolata	11	10
Yes	Divemaster	3	Pomacentride (Damselfish)	Blue Chromis	Chromis cyanea	11	10
Yes	Divemaster	3	Labriidae (Wrasses)	Creole wrasse	Clepticus parrae	25	15
Yes	Divemaster	3	Labriidae (Wrasses)	Yellowhead wrasse	Halichoeres garnoti	1	10
Yes	Divemaster	3	Labriidae (Wrasses)	Bluehead wrasse	Thalassoma bifasciatum	6	10
Yes	Divemaster	3	Grammatide (Basslets)	Fairy Basslet	Gramma loreto	14	5
Yes	Divemaster	3	Chaetodontidae (Butterflyfish)	Banded Butterflyfish	Chaetodon striatus	2	10
Yes	Divemaster	3	Chaetodontidae (Butterflyfish)	Foureye Butterflyfish	Chaetodon capistratus	3	10
Yes	Divemaster	3	Tetraodontidae	Pufferfish	Canthigaster rostrata	1	10
Yes	Divemaster	3	Acanthuridae	Ocean Surgeon	Acanthurus bahianus	1	15
Yes	Divemaster	3	Scaridae	Stoplight Parrotfish	Sparisoma viride	1	15
Yes	Divemaster	3	Scaridae	Princess Parrotfish	Scarus taeniopterus	1	15
Yes	Divemaster	3	Scaridae	Striped Parrotfish	Scarus iserti	1	10
Yes	Divemaster	3	Scaridae	Striped Parrotfish	Scarus iserti	4	15
Yes	Divemaster	3	Scaridae	Redband Parrotfish	Sparisoma aurofrenatum	1	15
Yes	Fish Den	1	Pomacentride (Damselfish)	Threespot Damselfish	Stegastes planifrons	1	10
Yes	Fish Den	1	Pomacentride (Damselfish)	Bicolor Damselfish	Stegastes partitus	7	10
Yes	Fish Den	1	Pomacentride (Damselfish)	Sunshine fish	Chromis insolata	10	5
Yes	Fish Den	1	Pomacentride (Damselfish)	Blue Chromis	Chromis cyanea	11	10
Yes	Fish Den	1	Pomacentride (Damselfish)	Blue Chromis	Chromis cyanea	29	5
Yes	Fish Den	1	Grammatide (Basslets)	Fairy Basslet	Gramma loreto	17	5
Yes	Fish Den	1	Tetraodontidae	Pufferfish	Canthigaster rostrata	8	10
Yes	Fish Den	1	Scaridae	Striped Parrotfish	Scarus iserti	2	10
Yes	Fish Den	2	Pomacentride (Damselfish)	Dusky Damselfish	Stegastes adustus	2	10
Yes	Fish Den	2	Pomacentride (Damselfish)	Threespot Damselfish	Stegastes planifrons	1	10
Yes	Fish Den	2	Pomacentride (Damselfish)	Bicolor Damselfish	Stegastes partitus	5	10
Yes	Fish Den	2	Pomacentride (Damselfish)	Blue Chromis	Chromis cyanea	6	10
Yes	Fish Den	2	Pomacentride (Damselfish)	Blue Chromis	Chromis cyanea	30	5
Yes	Fish Den	2	Labriidae (Wrasses)	Yellowhead wrasse	Halichoeres garnoti	2	10
Yes	Fish Den	2	Labriidae (Wrasses)	Yellowhead wrasse	Halichoeres garnoti	2	5
Yes	Fish Den	2	Labriidae (Wrasses)	Yellowhead wrasse	Halichoeres garnoti	1	15
Yes	Fish Den	2	Labriidae (Wrasses)	Bluehead wrasse	Thalassoma bifasciatum	4	10
Yes	Fish Den	2	Labriidae (Wrasses)	Bluehead wrasse	Thalassoma bifasciatum	1	15
Yes	Fish Den	2	Grammatide (Basslets)	Fairy Basslet	Gramma loreto	13	5
Yes	Fish Den	2	Chaetodontidae (Butterflyfish)	Foureye Butterflyfish	Chaetodon capistratus	3	10
Yes	Fish Den	2	Tetraodontidae	Pufferfish	Canthigaster rostrata	4	10
Yes	Fish Den	3	Pomacentride (Damselfish)	Dusky Damselfish	Stegastes adustus	1	10
Yes	Fish Den	3	Pomacentride (Damselfish)	Threespot Damselfish	Stegastes planifrons	2	10
Yes	Fish Den	3	Pomacentride (Damselfish)	Beaugregory	Stegastes leucostictus	1	10
Yes	Fish Den	3	Pomacentride (Damselfish)	Bicolor Damselfish	Stegastes partitus	10	10
Yes	Fish Den	3	Pomacentride (Damselfish)	Sergeant Major	Abudefduf saxatilis	1	15
Yes	Fish Den	3	Pomacentride (Damselfish)	Sunshine fish	Chromis insolata	6	10
Yes	Fish Den	3	Pomacentride (Damselfish)	Blue Chromis	Chromis cyanea	10	10
Yes	Fish Den	3	Pomacentride (Damselfish)	Blue Chromis	Chromis cyanea	25	5
Yes	Fish Den	3	Labriidae (Wrasses)	Creole wrasse	Clepticus parrae	20	15
Yes	Fish Den	3	Labriidae (Wrasses)	Yellowhead wrasse	Halichoeres garnoti	4	10
Yes	Fish Den	3	Labriidae (Wrasses)	Bluehead wrasse	Thalassoma bifasciatum	1	15
Yes	Fish Den	3	Labriidae (Wrasses)	Bluehead wrasse	Thalassoma bifasciatum	4	10
Yes	Fish Den	3	Grammatide (Basslets)	Fairy Basslet	Gramma loreto	19	5
Yes	Fish Den	3	Chaetodontidae (Butterflyfish)	Foureye Butterflyfish	Chaetodon capistratus	2	10
Yes	Fish Den	3	Tetraodontidae	Pufferfish	Canthigaster rostrata	8	10
Yes	Fish Den	3	Scaridae	Striped Parrotfish	Scarus iserti	2	10
No	Spooky Channel	1	Pomacentride (Damselfish)	Bicolor Damselfish	Stegastes partitus	4	10
No	Spooky Channel	1	Pomacentride (Damselfish)	Sergeant Major	Abudefduf saxatilis	1	15
No	Spooky Channel	1	Pomacentride (Damselfish)	Sunshine fish	Chromis insolata	4	10
No	Spooky Channel	1	Pomacentride (Damselfish)	Blue Chromis	Chromis cyanea	14	10
No	Spooky Channel	1	Labriidae (Wrasses)	Creole wrasse	Clepticus parrae	20	15
No	Spooky Channel	1	Grammatide (Basslets)	Fairy Basslet	Gramma loreto	8	5
No	Spooky Channel	1	Chaetodontidae (Butterflyfish)	Foureye Butterflyfish	Chaetodon capistratus	1	10
No	Spooky Channel	1	Tetraodontidae	Pufferfish	Canthigaster rostrata	1	10
No	Spooky Channel	1	Scaridae	Striped Parrotfish	Scarus iserti	2	10
No	Spooky Channel	2	Pomacentride (Damselfish)	Bicolor Damselfish	Stegastes partitus	5	10
No	Spooky Channel	2	Pomacentride (Damselfish)	Sergeant Major	Abudefduf saxatilis	2	15
No	Spooky Channel	2	Pomacentride (Damselfish)	Sunshine fish	Chromis insolata	7	10
No	Spooky Channel	2	Pomacentride (Damselfish)	Blue Chromis	Chromis cyanea	14	10
No	Spooky Channel	2	Grammatide (Basslets)	Fairy Basslet	Gramma loreto	27	5
No	Spooky Channel	2	Chaetodontidae (Butterflyfish)	Foureye Butterflyfish	Chaetodon capistratus	1	10
No	Spooky Channel	2	Tetraodontidae	Pufferfish	Canthigaster rostrata	1	10
No	Spooky Channel	2	Scaridae	Princess Parrotfish	Scarus taeniopterus	1	15
No	Spooky Channel	2	Scaridae	Striped Parrotfish	Scarus iserti	3	10
No	Spooky Channel	3	Pomacentride (Damselfish)	Cocoa Damselfish	Stegastes variabilis	1	10
No	Spooky Channel	3	Pomacentride (Damselfish)	Bicolor Damselfish	Stegastes partitus	8	10
No	Spooky Channel	3	Pomacentride (Damselfish)	Sunshine fish	Chromis insolata	6	10
No	Spooky Channel	3	Pomacentride (Damselfish)	Blue Chromis	Chromis cyanea	22	10
No	Spooky Channel	3	Labriidae (Wrasses)	Yellowhead wrasse	Halichoeres garnoti	1	10
No	Spooky Channel	3	Labriidae (Wrasses)	Yellowhead wrasse	Halichoeres garnoti	1	15
No	Spooky Channel	3	Grammatide (Basslets)	Fairy Basslet	Gramma loreto	9	5
No	Spooky Channel	3	Chaetodontidae (Butterflyfish)	Foureye Butterflyfish	Chaetodon capistratus	1	10
No	Spooky Channel	3	Sciaenidae	Spotted Drum	Equetus punctatus	1	15
No	Spooky Channel	3	Tetraodontidae	Pufferfish	Canthigaster rostrata	3	10
No	Spooky Channel	3	Scaridae	Striped Parrotfish	Scarus iserti	1	10
No	Spooky Channel	3	Scaridae	Striped Parrotfish	Scarus iserti	1	15
No	Barrys Reef	1	Pomacentride (Damselfish)	Threespot Damselfish	Stegastes planifrons	2	10
No	Barrys Reef	1	Pomacentride (Damselfish)	Bicolor Damselfish	Stegastes partitus	5	10
No	Barrys Reef	1	Pomacentride (Damselfish)	Sergeant Major	Abudefduf saxatilis	2	15
No	Barrys Reef	1	Pomacentride (Damselfish)	Sunshine fish	Chromis insolata	11	10
No	Barrys Reef	1	Pomacentride (Damselfish)	Blue Chromis	Chromis cyanea	3	10
No	Barrys Reef	1	Labriidae (Wrasses)	Creole wrasse	Clepticus parrae	20	15
No	Barrys Reef	1	Labriidae (Wrasses)	Yellowhead wrasse	Halichoeres garnoti	1	15
No	Barrys Reef	1	Labriidae (Wrasses)	Bluehead wrasse	Thalassoma bifasciatum	2	15
No	Barrys Reef	1	Grammatide (Basslets)	Fairy Basslet	Gramma loreto	11	5
No	Barrys Reef	1	Tetraodontidae	Pufferfish	Canthigaster rostrata	3	10
No	Barrys Reef	1	Hypoplectrus	Barred Hamlet	Hypoplectrus puella	1	10
No	Barrys Reef	1	Scaridae	Striped Parrotfish	Scarus iserti	3	10
No	Barrys Reef	2	Pomacentride (Damselfish)	Threespot Damselfish	Stegastes planifrons	1	10
No	Barrys Reef	2	Pomacentride (Damselfish)	Bicolor Damselfish	Stegastes partitus	6	10
No	Barrys Reef	2	Pomacentride (Damselfish)	Sergeant Major	Abudefduf saxatilis	1	15
No	Barrys Reef	2	Pomacentride (Damselfish)	Sunshine fish	Chromis insolata	5	10
No	Barrys Reef	2	Pomacentride (Damselfish)	Blue Chromis	Chromis cyanea	9	10
No	Barrys Reef	2	Grammatide (Basslets)	Fairy Basslet	Gramma loreto	11	5
No	Barrys Reef	2	Chaetodontidae (Butterflyfish)	Foureye Butterflyfish	Chaetodon capistratus	1	10
No	Barrys Reef	2	Tetraodontidae	Pufferfish	Canthigaster rostrata	3	10
No	Barrys Reef	2	Scaridae	Striped Parrotfish	Scarus iserti	9	15
No	Barrys Reef	3	Pomacentride (Damselfish)	Dusky Damselfish	Stegastes adustus	1	10
No	Barrys Reef	3	Pomacentride (Damselfish)	Threespot Damselfish	Stegastes planifrons	3	10
No	Barrys Reef	3	Pomacentride (Damselfish)	Bicolor Damselfish	Stegastes partitus	5	10
No	Barrys Reef	3	Pomacentride (Damselfish)	Sergeant Major	Abudefduf saxatilis	3	15
No	Barrys Reef	3	Pomacentride (Damselfish)	Sunshine fish	Chromis insolata	7	10
No	Barrys Reef	3	Pomacentride (Damselfish)	Blue Chromis	Chromis cyanea	9	10
No	Barrys Reef	3	Labriidae (Wrasses)	Bluehead wrasse	Thalassoma bifasciatum	3	10
No	Barrys Reef	3	Labriidae (Wrasses)	Bluehead wrasse	Thalassoma bifasciatum	1	15
No	Barrys Reef	3	Grammatide (Basslets)	Fairy Basslet	Gramma loreto	4	5
No	Barrys Reef	3	Tetraodontidae	Pufferfish	Canthigaster rostrata	5	10
No	Barrys Reef	3	Scaridae	Striped Parrotfish	Scarus iserti	4	15
No	Lynns Arena	1	Pomacentride (Damselfish)	Bicolor Damselfish	Stegastes partitus	9	10
No	Lynns Arena	1	Pomacentride (Damselfish)	Sunshine fish	Chromis insolata	5	5
No	Lynns Arena	1	Pomacentride (Damselfish)	Sunshine fish	Chromis insolata	6	10
No	Lynns Arena	1	Pomacentride (Damselfish)	Blue Chromis	Chromis cyanea	9	10
No	Lynns Arena	1	Labriidae (Wrasses)	Yellowhead wrasse	Halichoeres garnoti	1	15
No	Lynns Arena	1	Labriidae (Wrasses)	Yellowhead wrasse	Halichoeres garnoti	1	10
No	Lynns Arena	1	Labriidae (Wrasses)	Bluehead wrasse	Thalassoma bifasciatum	1	10
No	Lynns Arena	1	Grammatide (Basslets)	Fairy Basslet	Gramma loreto	15	5
No	Lynns Arena	1	Chaetodontidae (Butterflyfish)	Foureye Butterflyfish	Chaetodon capistratus	1	10
No	Lynns Arena	1	Tetraodontidae	Pufferfish	Canthigaster rostrata	3	10
No	Lynns Arena	1	Hypoplectrus	Barred Hamlet	Hypoplectrus puella	1	10
No	Lynns Arena	1	Scaridae	Striped Parrotfish	Scarus iserti	3	10
No	Lynns Arena	2	Pomacentride (Damselfish)	Threespot Damselfish	Stegastes planifrons	3	10
No	Lynns Arena	2	Pomacentride (Damselfish)	Bicolor Damselfish	Stegastes partitus	8	10
No	Lynns Arena	2	Pomacentride (Damselfish)	Sunshine fish	Chromis insolata	6	10
No	Lynns Arena	2	Pomacentride (Damselfish)	Blue Chromis	Chromis cyanea	17	10
No	Lynns Arena	2	Pomacentride (Damselfish)	Blue Chromis	Chromis cyanea	7	5
No	Lynns Arena	2	Labriidae (Wrasses)	Bluehead wrasse	Thalassoma bifasciatum	2	15
No	Lynns Arena	2	Labriidae (Wrasses)	Yellowhead wrasse	Halichoeres garnoti	5	10
No	Lynns Arena	2	Grammatide (Basslets)	Fairy Basslet	Gramma loreto	17	5
No	Lynns Arena	2	Tetraodontidae	Pufferfish	Canthigaster rostrata	4	10
No	Lynns Arena	2	Hypoplectrus	Black Hamlet	Hypoplectrus nigricans	1	10
No	Lynns Arena	2	Acanthuridae	Blue Tang	Acanthurus coeruleus	2	10
No	Lynns Arena	2	Scaridae	Striped Parrotfish	Scarus iserti	2	15
No	Lynns Arena	2	Scaridae	Striped Parrotfish	Scarus iserti	2	10
No	Lynns Arena	3	Pomacentride (Damselfish)	Threespot Damselfish	Stegastes planifrons	3	10
No	Lynns Arena	3	Pomacentride (Damselfish)	Cocoa Damselfish	Stegastes variabilis	3	10
No	Lynns Arena	3	Pomacentride (Damselfish)	Bicolor Damselfish	Stegastes partitus	5	10
No	Lynns Arena	3	Pomacentride (Damselfish)	Bicolor Damselfish	Stegastes partitus	1	5
No	Lynns Arena	3	Pomacentride (Damselfish)	Yellowtail Damselfish	Microspathodon chrysurus	1	15
No	Lynns Arena	3	Pomacentride (Damselfish)	Sergeant Major	Abudefduf saxatilis	1	15
No	Lynns Arena	3	Pomacentride (Damselfish)	Sunshine fish	Chromis insolata	9	10
No	Lynns Arena	3	Pomacentride (Damselfish)	Blue Chromis	Chromis cyanea	12	10
No	Lynns Arena	3	Pomacentride (Damselfish)	Blue Chromis	Chromis cyanea	8	5
No	Lynns Arena	3	Labriidae (Wrasses)	Creole wrasse	Clepticus parrae	10	15
No	Lynns Arena	3	Labriidae (Wrasses)	Bluehead wrasse	Thalassoma bifasciatum	3	10
No	Lynns Arena	3	Labriidae (Wrasses)	Bluehead wrasse	Thalassoma bifasciatum	2	15
No	Lynns Arena	3	Grammatide (Basslets)	Fairy Basslet	Gramma loreto	5	5
No	Lynns Arena	3	Tetraodontidae	Pufferfish	Canthigaster rostrata	3	10
No	Lynns Arena	3	Scaridae	Striped Parrotfish	Scarus iserti	2	10
